# Supplementary material for: The Impact of Pre-Operative Breast MRI on Surgical Waiting Time
Source: PLoS One. 2017 Jan 9;12(1):e0169756. doi: 10.1371/journal.pone.0169756 (PMC5221790; doi:10.1371/journal.pone.0169756)
Supplement: S1 File — This file contains data supporting results presented in Tables 1, 2, 3 and 4. (XLSX) [file pone.0169756.s001.xlsx]

## Sheet: Combined MRI group
ID	Age	Date of initial diagnosis	MRI date	0=second look US; 1=US bx; 1*= mri bx; 1'=stereotactic bx; 2=neither	Date of First Surgery	Delay (days)	invasive ductal = 1; invasive lobular = 2; DCIS =3;
1	63	2009-03-06	2009-03-11	0	2009-03-20	14	2
2	52	2010-03-19	2010-03-24	0	2010-04-27	39	1
3	57	2010-09-02	2010-09-08	0	2010-09-30	28	1
4	65	2011-03-31	2011-04-07	0	2011-04-15	15	1
5	32	2011-10-20	2011-10-27	0	2011-11-25	36	1
6	71	2009-02-26	2009-03-05	0	2009-04-08 09:51:00	41.4104	1
7	36	2007-06-14	2007-06-22	0	2007-06-26	12	1
8	45	2008-04-10	2008-04-18	0	2008-04-30	20	1
9	46	2011-06-06	2011-06-15	0	2011-06-21	15	1
10	57	2009-03-09	2009-03-18	0	2009-05-22	74	1
11	48	2011-01-10	2011-01-20	0	2011-04-21	101	1
12	48	2011-10-21	2011-11-02	0	2011-11-08	18	1
13	58	2010-07-02	2010-07-14	0	2010-08-10	39	1
14	61	2010-09-16	2010-09-29	0	2010-10-22	36	3
15	57	2008-01-17	2008-02-01	0	2008-02-20	34	1
16	65	2010-07-02	2010-07-21	0	2010-08-20	49	2
17	68	2011-02-18	2011-03-10	0	2011-03-16	26	2
18	54	2009-09-10	2009-09-30	0	2009-10-30	50	1
19	44	2009-09-03	2009-09-24	0	2009-11-06	64	1
20	47	2010-08-18	2010-09-08	0	2010-10-26	69	3
21	70	2009-04-09	2009-04-30	0	2009-06-17	69	3
22	50	2009-02-24	2009-03-18	0	2009-03-25	29	1
23	56	2008-09-24	2008-10-16	0	2008-11-14	51	1
24	49	2012-09-11	2012-10-03	0	2012-11-08	58	1
25	44	2011-02-01	2011-02-24	0	2011-03-11	38	3
26	61	2013-07-15	2013-08-07	0	2013-09-10	57	3
27	60	2008-02-05	2008-02-29	0	2008-03-13	37	1
28	53	2008-10-06	2008-10-31	0	2008-11-06	31	1
29	48	2012-12-21	2013-01-16	0	2013-02-05	46	1
30	73	2009-10-30	2009-11-26	0	2009-12-07	38	1
31	43	2010-12-02	2010-12-29	0	2011-01-14	43	1
32	65	2010-09-23	2010-10-20	0	2010-11-05	43	3
33	74	2012-01-19	2012-02-15	0	2012-03-07	48	2
34	45	2012-10-19	2012-11-15	0	2012-12-14	56	3
35	43	2010-11-04	2010-12-01	0	2011-01-07	64	3
36	64	2011-03-09	2011-04-06	0	2011-04-11	33	2
37	58	2010-09-01	2010-09-29	0	2010-10-08	37	1
38	43	2008-01-17	2008-02-14	0	2008-03-05	48	1
39	55	2009-10-01	2009-10-29	0	2009-12-30	90	1
40	72	2012-05-22	2012-06-20	0	2012-07-04	43	1
41	50	2012-03-06	2012-04-04	0	2012-04-19	44	1
42	65	2007-11-29	2007-12-28	0	2008-01-23	55	3
43	69	2012-09-18	2012-10-17	0	2012-12-07	80	1
44	51	2011-07-26	2011-08-24	0	2011-09-14	50	1
45	62	2008-09-03	2008-10-03	0	2008-10-22	49	1
46	51	2012-05-07	2012-06-06	0	2012-07-03	57	1
47	65	2008-10-27	2008-11-27	0	2008-12-05	39	1
48	81	2013-06-14	2013-07-17	0	2013-08-06	53	3
49	50	2009-12-17	2010-01-20	0	2010-02-10	55	1
50	63	2011-02-09	2011-03-16	0	2011-03-31	50	3
51	67	2011-10-26	2011-11-30	0	2012-01-20	86	1
52	66	2011-03-02	2011-04-06	0	2011-04-26 09:18:00	55.3875	1
53	55	2012-06-26	2012-08-01	0	2012-08-15	50	2
54	56	2012-11-26	2013-01-02	0	2013-01-18	53	1
55	64	2009-01-19	2009-02-25	0	2009-03-20	60	1
56	69	2012-09-20	2012-10-31	0	2012-11-22	63	1
57	59	2009-01-08	2009-02-18	0	2009-03-27	78	1
58	42	2007-06-21	2007-08-01	0	2007-09-07	78	1
59	52	2008-10-30	2008-12-11	0	2008-12-17	48	3
60	51	2009-02-11	2009-03-26	0	2009-04-07	55	1
61	62	2012-02-21	2012-04-05	0	2012-04-11	50	1
62	74	2009-01-12	2009-02-25	0	2009-03-27	74	1
63	53	2012-03-13	2012-04-27	0	2012-05-18	66	1
64	60	2011-07-26	2011-09-15	0	2011-09-28	64	1
65	49	2012-11-30	2013-01-30	0	2013-03-04	94	3
66	67	2012-08-09	2012-10-24	0	2012-12-05	118	1
67	52	2012-06-29	2012-10-03	0	2012-10-24	117	1
68	55	2011-12-01	2012-02-10	1	2012-02-17	78	3
69	50	2010-05-06	2010-05-13	1	2010-05-28	22	1
70	68	2010-07-28	2010-07-29	1	2010-09-14	48	1
71	60	2009-02-16	2009-02-18	1	2009-04-28	71	3
72	60	2008-05-21	2008-05-23	1	2008-07-25	65	1
73	42	2010-12-03	2010-12-08	1	2010-12-17	14	1
74	54	2010-09-16	2010-09-22	1	2010-10-12	26	1
75	47	2010-05-14	2010-05-20	1	2010-06-15	32	1
76	45	2010-06-03	2010-06-09	1	2010-07-06	33	1
77	72	2009-07-16	2009-07-22	1	2009-10-02	78	2
78	58	2012-07-06	2012-07-12	1	2012-08-24	49	2
79	43	2010-05-12	2010-05-19	1	2010-06-04 14:41:00	23.6118	1
80	45	2010-10-26	2010-11-03	1	2010-11-10	15	1
81	59	2011-05-03	2011-05-11	1	2011-06-08	36	1
82	51	2008-10-01	2008-10-09	1	2008-11-07	37	1
83	31	2011-02-08	2011-02-16	1	2011-03-28	48	3
84	50	2010-09-29	2010-10-07	1	2010-11-29	61	1
85	37	2007-10-25	2007-11-02	1	2007-11-14	20	1
86	61	2009-04-06	2009-04-15	1	2009-04-23	17	1
87	70	2010-11-22	2010-12-01	1	2011-01-11	50	1
88	31	2007-09-05	2007-09-14	1	2007-10-17	42	1
89	53	2007-03-26	2007-04-04	1	2007-05-11	46	2
90	53	2010-08-16	2010-08-26	1	2010-09-16	31	1
91	55	2008-03-26	2008-04-06	1	2008-05-15	50	3
92	33	2011-11-04	2011-11-16	1	2011-11-30	26	1
93	35	2010-04-30	2010-05-12	1	2010-06-11	42	1
94	46	2013-09-20	2013-10-02	1	2013-11-09	50	1
95	52	2011-06-28	2011-07-11	1	2011-07-22	24	3
96	46	2012-02-03	2012-02-16	1	2012-03-09	35	1
97	56	2010-10-29	2010-11-11	1	2010-12-10	42	3
98	58	2011-01-14	2011-01-27	1	2011-03-07	52	1
99	61	2009-04-02	2009-04-15	1	2009-06-02	61	1
100	48	2011-05-06	2011-05-19	1	2011-07-08	63	1
101	68	2011-06-29	2011-07-13	1	2011-07-20	21	2
102	42	2010-10-13	2010-10-27	1	2010-11-19	37	1
103	52	2010-09-02	2010-09-16	1	2010-10-26	54	1
104	69	2008-10-03	2008-10-17	1	2008-12-05	63	1
105	55	2012-02-09	2012-02-23	1	2012-04-13	64	3
106	45	2009-09-03	2009-09-17	1	2009-11-27	85	2
107	53	2013-05-16	2013-05-30	1	2013-07-05	50	3
108	53	2010-12-15	2010-12-30	1	2011-01-10	26	1
109	49	2012-12-12	2012-12-27	1	2013-01-22	41	1
110	34	2008-10-22	2008-11-06	1	2008-12-05	44	1
111	42	2007-12-05	2007-12-20	1	2008-02-06	63	1
112	48	2011-06-21	2011-07-06	1	2011-09-02	73	1
113	69	2012-04-24	2012-05-09	1	2012-06-08	45	2
114	47	2012-04-23	2012-05-09	1	2012-05-29	36	1
115	67	2012-11-19	2012-12-05	1	2013-01-07	49	1
116	60	2012-04-24	2012-05-10	1	2012-07-09	76	2
117	68	2008-04-28	2008-05-15	1	2008-05-29	31	1
118	49	2008-10-06	2008-10-23	1	2008-11-18	43	1
119	48	2011-12-12	2011-12-29	1	2012-01-27	46	1
120	56	2008-10-06	2008-10-23	1	2008-12-05	60	1
121	69	2009-03-30	2009-04-16	1	2009-05-29	60	1
122	79	2013-05-14	2013-06-01	1	2013-06-12	29	1
123	69	2009-03-20	2009-04-08	1	2009-05-11	52	1
124	62	2012-10-05	2012-10-24	1	2012-11-29	55	1
125	49	2011-11-11	2011-11-30	1	2012-01-13	63	1
126	46	2010-12-17	2011-01-05	1	2011-03-11	84	1
127	47	2010-02-19	2010-03-10	1	2010-05-14	84	3
128	45	2011-11-11	2011-11-30	1	2012-02-09	90	1
129	57	2007-05-11	2007-05-30	1	2007-06-15	35	1
130	53	2011-07-29	2011-08-17	1	2011-09-06	39	3
131	45	2012-03-22	2012-04-11	1	2012-04-25	34	1
132	54	2007-02-01	2007-02-21	1	2007-03-14	41	1
133	44	2011-04-14	2011-05-04	1	2011-06-10	57	1
134	51	2011-10-21	2011-11-10	1	2011-12-20	60	1
135	61	2010-12-03	2010-12-23	1	2011-02-02	61	1
136	45	2011-08-19	2011-09-08	1	2011-11-24	97	3
137	36	2012-06-08	2012-06-28	1	2012-07-09	31	1
138	32	2012-02-23	2012-03-15	1	2012-03-28	34	1
139	57	2012-05-03	2012-05-24	1	2012-06-06	34	1
140	67	2010-01-14	2010-02-04	1	2010-03-02	47	1
141	48	2011-11-30	2011-12-21	1	2012-01-27	58	3
142	66	2008-11-13	2008-12-04	1	2009-01-13	61	2
143	53	2011-03-23	2011-04-13	1	2011-06-03	72	3
144	73	2013-09-19	2013-10-10	1	2013-11-01	43	3
145	49	2010-06-01	2010-06-23	1	2010-07-05	34	1
146	65	2008-10-09	2008-10-31	1	2008-11-14	36	1
147	43	2009-08-19	2009-09-10	1	2009-09-25	37	3
148	45	2011-06-07	2011-06-29	1	2011-07-19	42	1
149	54	2010-10-05	2010-10-27	1	2010-11-19	45	3
150	45	2012-05-01	2012-05-23	1	2012-06-22	52	2
151	49	2009-03-03	2009-03-25	1	2009-04-27	55	1
152	59	2009-05-19	2009-06-10	1	2009-07-31	73	3
153	25	2010-04-06	2010-04-29	1	2010-05-14	38	1
154	48	2012-12-03	2012-12-26	1	2013-01-11	39	1
155	43	2011-10-31	2011-11-23	1	2011-12-20	50	3
156	41	2007-09-19	2007-10-12	1	2007-11-28	70	1
157	56	2012-12-04	2012-12-27	1	2013-02-19	77	1
158	50	2007-04-30	2007-05-23	1	2007-06-22	53	1
159	49	2008-05-05	2008-05-29	1	2008-06-06	32	1
160	43	2008-04-15	2008-05-09	1	2008-05-28	43	2
161	65	2008-04-21	2008-05-15	1	2008-06-06	46	3
162	72	2013-09-16	2013-10-10	1	2013-10-24	38	1
163	62	2008-10-06	2008-10-31	1	2008-11-20	45	2
164	54	2007-01-19	2007-02-14	1	2007-02-16	28	2
165	45	2009-08-21	2009-09-16	1	2009-09-29	39	1
166	77	2010-05-14	2010-06-09	1	2010-06-22	39	2
167	49	2010-04-09	2010-05-05	1	2010-05-25	46	3
168	66	2010-09-03	2010-09-29	1	2010-10-22	49	1
169	44	2012-05-04	2012-05-31	1	2012-07-09	66	1
170	67	2009-08-07	2009-09-03	1	2009-10-20	74	3
171	46	2012-03-22	2012-04-18	1	2012-06-13	83	1
172	55	2009-02-19	2009-03-18	1	2009-03-25 17:10:00	34.7153	1
173	67	2009-09-03	2009-09-30	1	2009-10-22 09:59:00	49.416	1
174	42	2007-08-03	2007-08-31	1	2007-09-06	34	2
175	43	2012-05-16	2012-06-13	1	2012-06-20	35	1
176	52	2009-01-22	2009-02-19	1	2009-03-06	43	1
177	41	2011-02-23	2011-03-23	1	2011-04-18	54	1
178	41	2012-01-19	2012-02-16	1	2012-03-14	55	1
179	51	2010-03-18	2010-04-15	1	2010-05-28	71	3
180	64	2009-12-16	2010-01-13	1	2010-03-10	84	2
181	57	2007-04-25	2007-05-23	1	2007-06-08	44	1
182	44	2009-02-18	2009-03-19	1	2009-03-25	35	1
183	55	2009-09-29	2009-10-28	1	2009-11-18	50	2
184	59	2010-03-23	2010-04-21	1	2010-06-07	76	1
185	42	2010-01-20	2010-02-18	1	2010-04-13	83	1
186	48	2009-02-17	2009-03-18	1	2009-05-15	87	1
187	66	2013-09-24	2013-10-23	1	2013-11-06	43	3
188	58	2013-01-22	2013-02-21	1	2013-02-27	36	1
189	39	2007-06-04	2007-07-04	1	2007-07-17	43	1
190	50	2011-02-22	2011-03-24	1	2011-04-18	55	1
191	41	2012-10-15	2012-11-14	1	2012-12-18	64	1
192	48	2012-05-14	2012-06-13	1	2012-07-27	74	3
193	60	2008-08-20	2008-09-19	1	2008-11-18	90	1
194	38	2011-08-08	2011-09-08	1	2011-09-20	43	1
195	48	2012-01-30	2012-03-01	1	2012-03-20	50	1
196	63	2008-12-15	2009-01-16	1	2009-02-12	59	3
197	64	2011-09-16	2011-10-19	1	2011-11-28	73	1
198	64	2010-03-12	2010-04-14	1	2010-06-02	82	2
199	49	2011-01-28	2011-03-03	1	2011-03-25	56	1
200	69	2012-10-05	2012-11-08	1	2012-12-04	60	2
201	70	2013-09-20	2013-10-24	1	2013-11-29	70	1
202	56	2009-12-17	2010-01-20	1	2010-03-24	97	3
203	71	2013-09-13	2013-10-17	1	2013-11-11	59	1
204	68	2009-04-01	2009-05-06	1	2009-05-22	51	1
205	65	2010-07-07	2010-08-11	1	2010-09-07	62	3
206	50	2009-01-28	2009-03-04	1	2009-04-03	65	1
207	65	2009-07-22	2009-08-26	1	2009-10-06	76	1
208	62	2009-10-22	2009-11-26	1	2010-01-13	83	3
209	54	2010-08-24	2010-09-29	1	2010-10-12	49	3
210	54	2012-08-14	2012-09-19	1	2012-10-25	72	1
211	44	2010-10-19	2010-11-24	1	2011-01-04	77	3
212	61	2012-10-09	2012-11-14	1	2013-01-04	87	2
213	67	2011-03-14	2011-04-20	1	2011-04-27	44	1
214	50	2008-07-30	2008-09-05	1	2008-10-08	70	1
215	59	2008-09-15	2008-10-23	1	2008-11-06	52	1
216	68	2009-09-26	2009-11-04	1	2009-11-24	59	3
217	78	2013-10-03	2013-11-11	1	2014-02-11	131	1
218	68	2010-11-19	2010-12-29	1	2011-01-21	63	1
219	56	2012-10-05	2012-11-14	1	2012-12-14	70	1
220	63	2010-03-26	2010-05-05	1	2010-06-08	74	1
221	54	2012-05-18	2012-06-27	1	2012-08-15	89	1
222	66	2010-02-05	2010-03-17	1	2010-06-02	117	1
223	53	2010-12-02	2011-01-12	1	2011-01-21	50	1
224	86	2012-02-17	2012-03-29	1	2012-04-11	54	1
225	46	2007-07-12	2007-08-22	1	2007-09-10	60	3
226	62	2009-04-23	2009-06-03	1	2009-07-29	97	3
227	49	2007-07-12	2007-08-22	1	2007-09-10	60	3
228	55	2012-01-12	2012-02-23	1	2012-03-28	76	1
229	62	2012-06-21	2012-08-02	1	2012-09-19	90	1
230	56	2013-09-18	2013-10-30	1	2013-11-05	48	1
231	53	2011-01-12	2011-02-24	1	2011-03-11	58	2
232	50	2009-12-15	2010-01-27	1	2010-03-10	85	1
233	68	2011-05-04	2011-06-16	1	2011-07-19	76	1
234	55	2010-08-31	2010-10-14	1	2010-10-22	52	3
235	51	2009-03-23	2009-05-06	1	2009-05-26	64	1
236	63	2012-06-04	2012-07-18	1	2012-08-13	70	1
237	58	2009-02-17	2009-04-02	1	2009-05-08	80	1
238	60	2010-12-06	2011-01-19	1	2011-02-25	81	1
239	69	2010-10-25	2010-12-09	1	2010-12-15	51	1
240	57	2008-12-15	2009-01-29	1	2009-02-11	58	1
241	54	2010-08-20	2010-10-06	1	2010-10-22	63	3
242	69	2009-05-28 11:15:00	2009-07-15	1	2009-07-29	61.5312	3
243	72	2012-05-31	2012-07-18	1	2012-08-17	78	1
244	51	2008-07-31	2008-09-18	1	2008-09-29	60	3
245	64	2009-07-23	2009-09-10	1	2009-10-06	75	3
246	52	2011-02-15	2011-04-06	1	2011-04-15	59	1
247	63	2012-12-11	2013-01-30	1	2013-02-19	70	2
248	49	2009-08-05	2009-09-24	1	2009-10-21	77	1
249	47	2012-02-29	2012-04-19	1	2012-05-18	79	2
250	27	2009-04-14	2009-06-03	1	2009-07-15	92	1
251	50	2009-04-08	2009-05-28	1	2009-07-10	93	1
252	58	2012-12-13	2013-02-06	1	2013-02-22	71	1
253	56	2011-04-01	2011-05-26	1	2011-06-22	82	3
254	59	2011-01-05	2011-03-03	1	2011-03-28	82	1
255	72	2009-12-15	2010-02-10	1	2010-03-16	91	1
256	55	2010-12-07	2011-02-02	1	2011-03-28	111	3
257	77	2012-06-11	2012-08-08	1	2012-10-03	114	1
258	71	2009-11-13	2010-01-13	1	2010-04-07	145	3
259	64	2009-02-06	2009-04-09	1	2009-05-07	90	3
260	62	2011-02-02	2011-04-06	1	2011-05-06	93	3
261	87	2010-11-11	2011-01-13	1	2011-01-19	69	1
262	45	2012-05-31	2012-08-09	1	2012-10-03	125	1
263	56	2009-09-16	2009-11-26	1	2009-12-16	91	1
264	62	2007-03-20	2007-06-06	1	2007-06-13	85	3
265	53	2009-10-13	2009-12-30	1	2010-01-27	106	1
266	57	2009-05-06	2009-07-23	1	2009-10-23	170	3
267	55	2009-12-03	2010-02-24	1	2010-03-10	97	1
268	61	2009-02-04	2009-04-29	1	2009-05-06	91	2
269	48	2013-07-02	2013-09-26	1	2013-10-09	99	3
270	46	2011-07-19	2011-10-14	1	2011-11-02	106	3
271	55	2007-09-07	2007-12-06	1	2007-12-18	102	2
272	65	2009-06-25	2009-09-30	1	2009-10-21	118	3
273	68	2011-10-19	2012-03-08	1	2012-03-14	147	3
274	65	2011-09-26	2011-09-28	2	2011-11-03	38	1
275	46	2008-11-12	2008-11-14	2	2008-12-30	48	1
276	50	2009-06-08	2009-06-10	2	2009-08-21	74	1
277	57	2009-05-25	2009-05-28	2	2009-06-26	32	1
278	67	2011-01-17	2011-01-20	2	2011-02-25	39	1
279	52	2010-08-06	2010-08-11	2	2010-09-07	32	1
280	53	2010-03-12	2010-03-17	2	2010-04-16	35	1
281	71	2009-10-09	2009-10-14	2	2009-12-08	60	3
282	37	2010-03-19	2010-03-24	2	2010-04-27	39	1
283	56	2010-05-27	2010-06-02	2	2010-06-18	22	1
284	57	2010-12-09	2010-12-15	2	2011-02-22	75	1
285	55	2011-05-04	2011-05-11	2	2011-06-03	30	1
286	58	2008-04-04	2008-04-11	2	2008-05-27	53	1
287	32	2009-07-22	2009-07-29	2	2009-10-21	91	3
288	69	2010-09-08	2010-09-16	2	2010-10-12	34	1
289	46	2008-09-17	2008-09-25	2	2008-10-22	35	1
290	74	2010-09-20	2010-09-29	2	2010-10-07	17	1
291	68	2011-07-18	2011-07-27	2	2011-08-16	29	1
292	27	2008-08-25	2008-09-04	2	2008-09-11	17	1
293	40	2008-01-21	2008-01-31	2	2008-02-14	24	1
294	55	2008-12-01	2008-12-12	2	2009-01-06	36	1
295	57	2010-04-09	2010-04-21	2	2010-05-11	32	1
296	48	2010-12-17	2010-12-29	2	2011-02-01	46	2
297	60	2010-09-03	2010-09-16	2	2010-10-01	28	1
298	52	2010-05-06	2010-05-19	2	2010-06-04	29	1
299	52	2011-08-12	2011-08-25	2	2011-09-27	46	3
300	55	2011-04-21	2011-05-05	2	2011-05-19	28	3
301	42	2008-10-03	2008-10-17	2	2008-11-14	42	1
302	56	2007-09-28	2007-10-12	2	2007-11-13	46	1
303	60	2011-04-14	2011-04-28	2	2011-06-17	64	1
304	47	2007-04-04	2007-04-18	2	2007-04-25	21	1
305	59	2013-11-18	2013-12-02	2	2013-12-13	25	1
306	74	2010-04-28	2010-05-13	2	2010-05-28	30	1
307	39	2011-05-18	2011-06-02	2	2011-07-12	55	3
308	38	2008-01-30	2008-02-15	2	2008-02-20	21	1
309	71	2011-03-14	2011-03-30	2	2011-04-13	30	3
310	70	2009-09-15	2009-10-01	2	2009-10-19	34	1
311	46	2008-05-20	2008-06-05	2	2008-06-27	38	1
312	42	2010-01-25	2010-02-10	2	2010-03-05	39	1
313	36	2010-03-08	2010-03-24	2	2010-05-18	71	3
314	42	2011-07-11	2011-07-27	2	2011-08-03	23	1
315	73	2009-02-04	2009-02-20	2	2009-02-27 12:14:00	23.5097	1
316	57	2008-04-29	2008-05-16	2	2008-05-28	29	3
317	64	2011-04-04	2011-04-21	2	2011-05-10	36	1
318	34	2010-04-23	2010-05-12	2	2010-05-25	32	1
319	73	2009-10-30	2009-11-18	2	2009-12-01	32	3
320	62	2009-07-17	2009-08-05	2	2009-08-28	42	3
321	41	2009-01-22	2009-02-11	2	2009-02-13	22	1
322	75	2011-04-29	2011-05-19	2	2011-05-31	32	1
323	48	2011-04-07	2011-04-27	2	2011-05-10	33	3
324	58	2011-03-25	2011-04-14	2	2011-04-29	35	1
325	67	2011-11-24	2011-12-14	2	2012-01-13	50	1
326	61	2010-09-09	2010-09-29	2	2010-11-03	55	2
327	47	2012-01-26	2012-02-15	2	2012-03-30	64	1
328	36	2013-05-24	2013-06-13	2	2013-06-25	32	1
329	78	2007-05-23	2007-06-12	2	2007-08-17	86	2
330	38	2010-03-03	2010-03-24	2	2010-04-09	37	1
331	64	2011-01-19	2011-02-09	2	2011-02-25	37	1
332	58	2010-07-21	2010-08-11	2	2010-08-30	40	1
333	48	2008-07-24	2008-08-14	2	2008-09-05	43	3
334	73	2010-09-01	2010-09-22	2	2010-10-19	48	1
335	50	2009-08-19	2009-09-09	2	2009-10-07	49	1
336	39	2012-12-05	2012-12-26	2	2013-01-24	50	1
337	71	2012-01-18	2012-02-08	2	2012-03-13	55	1
338	46	2010-01-20	2010-02-10	2	2010-03-24	63	3
339	76	2010-08-25	2010-09-16	2	2010-09-24	30	2
340	41	2012-07-10	2012-08-01	2	2012-08-15	36	2
341	66	2011-11-30	2011-12-22	2	2012-01-10	41	1
342	55	2007-06-19	2007-07-11	2	2007-08-01	43	1
343	50	2008-02-27	2008-03-20	2	2008-05-06	69	3
344	78	2010-10-05	2010-10-27	2	2010-12-15	71	1
345	67	2011-03-14	2011-04-06	2	2011-04-13	30	2
346	64	2008-03-04	2008-03-27	2	2008-04-07	34	3
347	60	2007-10-30	2007-11-22	2	2007-12-05	36	1
348	68	2010-02-01	2010-02-24	2	2010-04-01	59	1
349	41	2008-09-03	2008-09-26	2	2008-11-05	63	1
350	46	2010-05-03	2010-05-27	2	2010-06-04	32	1
351	43	2008-12-22	2009-01-15	2	2009-01-30	39	1
352	57	2013-10-21	2013-11-14	2	2013-12-13	53	1
353	66	2008-05-12	2008-06-06	2	2008-06-18	37	1
354	74	2008-01-28	2008-02-22	2	2008-03-05	37	1
355	60	2009-02-13	2009-03-11	2	2009-04-02	48	2
356	60	2011-08-12	2011-09-07	2	2011-10-26	75	1
357	40	2007-02-02	2007-02-28	2	2007-03-22	48	1
358	39	2008-01-18	2008-02-14	2	2008-03-11	53	1
359	69	2012-05-10	2012-06-06	2	2012-07-27	78	1
360	50	2013-05-10	2013-06-06	2	2013-06-10	31	1
361	70	2013-04-19	2013-05-16	2	2013-05-24	35	1
362	64	2008-10-31	2008-11-28	2	2008-12-03	33	1
363	48	2008-06-13	2008-07-11	2	2008-07-21	38	1
364	53	2010-12-01	2010-12-29	2	2011-01-11	41	3
365	64	2011-04-06	2011-05-04	2	2011-05-20	44	1
366	46	2008-10-17	2008-11-14	2	2008-12-02	46	1
367	62	2010-11-11	2010-12-09	2	2011-01-19	69	1
368	57	2010-06-17	2010-07-15	2	2010-09-09	84	1
369	71	2013-09-25	2013-10-23	2	2013-11-01	37	1
370	67	2008-11-13 10:30:00	2008-12-12	2	2008-12-17	33.5625	3
371	49	2008-10-30	2008-11-28	2	2008-12-03	34	2
372	62	2011-03-22	2011-04-20	2	2011-05-03	42	1
373	52	2008-07-23	2008-08-21	2	2008-09-10	49	1
374	57	2008-12-24	2009-01-22	2	2009-02-20	58	1
375	57	2010-07-13	2010-08-11	2	2010-09-30	79	1
376	40	2009-07-14	2009-08-12	2	2009-10-07	85	1
377	74	2008-02-13	2008-03-13	2	2008-03-19	35	1
378	31	2008-03-19	2008-04-18	2	2008-04-25	37	1
379	82	2011-01-11	2011-02-10	2	2011-03-02	50	1
380	41	2009-04-24	2009-05-27	2	2009-06-12	49	1
381	72	2009-04-03	2009-05-06	2	2009-06-26	84	2
382	67	2012-05-04	2012-06-06	2	2012-08-01	89	1
383	64	2008-03-07	2008-04-10	2	2008-04-16	40	2
384	59	2009-09-24	2009-10-28	2	2009-11-04	41	3
385	34	2009-02-20	2009-03-26	2	2009-04-08	47	3
386	67	2012-05-31	2012-07-04	2	2012-07-18	48	1
387	76	2012-09-28	2012-11-01	2	2012-11-23	56	1
388	47	2009-09-18	2009-10-22	2	2009-11-20	63	1
389	48	2010-01-08	2010-02-11	2	2010-04-09	91	1
390	65	2012-05-10	2012-06-13	2	2012-08-01	83	3
391	67	2011-09-14	2011-10-19	2	2011-10-24	40	1
392	67	2012-01-19	2012-02-23	2	2012-03-01	42	3
393	51	2008-01-11	2008-02-15	2	2008-04-04	84	3
394	73	2007-10-24	2007-11-29	2	2007-12-05	42	1
395	52	2010-12-14	2011-01-19	2	2011-02-04	52	2
396	47	2011-11-22	2011-12-28	2	2012-01-19	58	1
397	58	2008-12-17	2009-01-22	2	2009-02-13	58	1
398	47	2011-08-23	2011-09-28	2	2011-10-21	59	1
399	52	2012-01-03	2012-02-08	2	2012-03-14	71	1
400	46	2012-08-08	2012-09-13	2	2012-10-04	57	3
401	68	2008-10-22	2008-11-28	2	2008-12-03	42	1
402	55	2010-06-14	2010-07-22	2	2010-08-03	50	1
403	43	2008-06-10	2008-07-18	2	2008-08-01	52	3
404	62	2012-09-28	2012-11-07	2	2012-11-29	62	1
405	61	2009-06-19	2009-07-29	2	2009-08-28	70	3
406	62	2012-02-17	2012-03-29	2	2012-04-11	54	1
407	56	2012-08-09	2012-09-19	2	2012-10-19	71	1
408	47	2009-05-15	2009-06-25	2	2009-07-30	76	3
409	49	2010-02-17	2010-03-31	2	2010-04-21	63	1
410	58	2012-09-05	2012-10-17	2	2012-11-09	65	1
411	32	2007-01-31	2007-03-14	2	2007-03-28	56	1
412	47	2008-01-17	2008-02-29	2	2008-03-05	48	3
413	61	2011-01-12	2011-02-24	2	2011-04-08	86	1
414	58	2008-11-26	2009-01-09	2	2009-01-14	49	1
415	57	2008-06-04	2008-07-18	2	2008-08-13	70	2
416	65	2013-09-16	2013-10-30	2	2013-11-19	64	1
417	55	2012-07-13	2012-08-29	2	2012-09-25	74	1
418	47	2010-06-11	2010-07-28	2	2010-09-29	110	3
419	63	2008-01-11	2008-02-28	2	2008-03-07	56	3
420	57	2011-04-06	2011-05-25	2	2011-07-14	99	1
421	69	2010-02-02	2010-03-24	2	2010-04-07	64	1
422	53	2011-01-19	2011-03-10	2	2011-03-28	68	1
423	51	2012-07-24	2012-09-12	2	2012-10-05	73	1
424	66	2010-11-15	2011-01-05	2	2011-02-04	81	2
425	54	2013-07-11	2013-09-04	2	2013-10-15	96	3
426	61	2009-04-16	2009-06-11	2	2009-06-17	62	3
427	62	2008-11-13	2009-01-08	2	2009-01-16	64	1
428	56	2010-04-07	2010-06-02	2	2010-06-22	76	3
429	65	2009-09-16	2009-11-11	2	2009-12-02	77	1
430	44	2010-05-31	2010-07-28	2	2010-08-10	71	1
431	65	2009-05-08	2009-07-08	2	2009-08-04	88	3
432	48	2009-07-15	2009-09-16	2	2009-09-25	72	1
433	53	2008-11-27	2009-01-29	2	2009-02-11	76	3
434	50	2011-11-01	2012-01-04	2	2012-01-11	71	3
435	69	2013-08-07	2013-10-16	2	2013-11-20	105	2
436	62	2008-07-02	2008-09-12	2	2008-10-08	98	1
437	65	2012-11-26	2013-02-13	2	2013-02-27	93	1
438	61	2011-10-07	2012-01-19	2	2012-01-25	110	3
439	65	2009-06-15	2009-10-07	2	2009-11-04	142	3
440	47	2007-04-27	2007-05-02	1'	2007-05-18	21	1
441	56	2010-11-22	2010-12-01	1'	2011-01-18	57	3
442	35	2010-07-30	2010-08-11	1*	2010-08-20	21	1
443	67	2010-08-20	2010-09-01	1*	2010-10-13	54	2
444	61	2010-09-24	2010-10-06	1, 1', 1*	2010-12-03	70	3
445	61	2010-01-05	2010-01-20	1'	2010-03-11	65	1
446	53	2013-07-12	2013-07-31	1*	2013-08-20	39	1
447	36	2008-11-14	2008-12-05	1*	2008-12-22	38	1
448	60	2011-11-03	2011-11-24	1*	2011-12-14	41	1
449	42	2007-11-15	2007-12-06	1*	2008-01-09	55	3
450	44	2010-03-23	2010-04-15	1*	2010-05-21	59	1
451	49	2010-08-06 15:00:00	2010-09-01	1*	2010-10-15	69.375	3
452	56	2013-07-29	2013-08-21	1*	2013-09-30	63	3
453	69	2012-07-11	2012-08-08	1*	2012-08-31	51	3
454	54	2008-11-12	2008-12-12	1'	2009-02-05	85	3
455	64	2009-08-19	2009-09-23	1'	2009-11-20	93	3
456	42	2013-08-13	2013-09-18	1*	2013-10-22	70	3
457	52	2011-03-04	2011-04-13	1*	2011-05-03	60	1
458	56	2012-12-14	2013-01-23	1*	2013-02-22	70	1
459	50	2010-09-03	2010-10-13	1'	2010-11-22	80	1
460	66	2013-05-31	2013-07-10	1	2013-09-13	105	3
461	55	2012-03-09	2012-04-05	1*	2012-04-27	49	3
462	54	2009-04-02	2009-05-13	1'	2009-07-15	104	3
463	68	2012-09-28	2012-11-08	1*	2013-01-14	108	3
464	49	2008-09-25	2008-11-06	1'	2008-11-19	55	3
465	65	2012-06-19	2012-08-01	1, 1*	2012-09-04	77	3
466	45	2009-01-09	2009-02-26	1*	2009-04-24	105	1
467	50	2010-12-01	2011-01-19	1, 1'	2011-04-13	133	3
468	59	2013-10-02	2013-11-27	2	2014-01-03	93	3
469	61	2011-07-22	2011-10-06	1'	2011-10-12	82	3
470	50	2012-07-24	2012-10-11	1*	2012-11-19	118	1
471	70	2013-04-29	2013-05-08	1, 1*	2013-06-21	53	3
472	42	2009-03-20	2009-04-02	1, 1*	2009-05-07 14:01:00	48.584	1
473	53	2013-06-07	2013-06-27	1, 1'	2013-09-20	105	3
474	51	2013-10-29	2013-11-21	1, 1*	2013-12-18	50	1
475	56	2012-04-05	2012-07-18	1, 1*	2012-09-21	169	3

## Sheet: No MRI control group
ID	Age	Date of initial diagnosis	Date of Surgery	Delay (days)	invasive ductal = 1; invasive lobular = 2; DCIS =3;
476	53	2008-01-10	2008-01-15	5	1
477	78	2007-05-08	2007-05-14	6	2
478	69	2009-03-30	2009-04-07	8	1
479	78	2012-06-07	2012-06-19	12	1
480	41	2011-06-01	2011-06-14	13	1
481	46	2007-01-16	2007-01-29	13	3
482	62	2011-02-09	2011-02-22	13	2
483	81	2008-04-03	2008-04-16	13	1
484	81	2009-12-09	2009-12-22	13	1
485	45	2009-11-24	2009-12-07	13	1
486	55	2007-08-22	2007-09-05	14	2
487	78	2011-09-19	2011-10-03	14	1
488	87	2007-08-24	2007-09-07	14	1
489	50	2006-03-24	2006-04-07	14	1
490	55	2008-08-05 09:53:00	2008-08-19 09:53:00	14	3
491	49	2009-11-24 14:00:00	2009-12-09	14.4167	1
492	51	2007-03-08	2007-03-23	15	1
493	56	2007-07-16	2007-07-31	15	1
494	57	2009-03-16	2009-03-31	15	1
495	58	2007-11-21	2007-12-06	15	1
496	76	2009-03-18	2009-04-02	15	1
497	78	2008-06-02	2008-06-17	15	1
498	80	2010-10-25	2010-11-09	15	2
499	62	2008-07-09 13:45:00	2008-07-25	15.4271	3
500	34	2007-01-23	2007-02-08	16	1
501	53	2009-08-17	2009-09-02	16	1
502	68	2008-06-09	2008-06-25	16	2
503	48	2009-05-06	2009-05-22 11:12:00	16.4667	1
504	36	2007-11-19	2007-12-06	17	1
505	44	2007-03-19	2007-04-05	17	1
506	51	2007-04-02	2007-04-19	17	1
507	55	2011-03-14	2011-03-31	17	1
508	56	2007-01-29	2007-02-15	17	1
509	61	2010-09-21	2010-10-08	17	1
510	67	2010-07-13	2010-07-30	17	1
511	69	2010-05-31	2010-06-17	17	1
512	73	2010-09-20	2010-10-07	17	1
513	74	2009-07-07	2009-07-24	17	2
514	78	2010-05-03	2010-05-20	17	1
515	80	2007-08-20	2007-09-06	17	1
516	40	2012-11-23	2012-12-11	18	1
517	51	2012-05-25	2012-06-12	18	1
518	62	2010-09-03	2010-09-21	18	3
519	66	2010-11-15	2010-12-03	18	1
520	71	2013-01-14	2013-02-01	18	3
521	71	2006-11-06	2006-11-24	18	1
522	74	2008-07-21	2008-08-08	18	1
523	51	2010-05-20	2010-06-07 09:23:00	18.391	1
524	56	2011-06-03	2011-06-22	19	3
525	66	2012-08-09	2012-08-28	19	1
526	73	2007-08-02	2007-08-21	19	1
527	30	2010-02-16	2010-03-08	20	1
528	38	2007-11-27	2007-12-17	20	1
529	51	2011-05-04	2011-05-24	20	1
530	53	2008-07-08	2008-07-28	20	1
531	56	2009-02-27	2009-03-19	20	3
532	57	2009-09-29	2009-10-19	20	1
533	58	2008-01-31	2008-02-20	20	1
534	58	2007-10-11	2007-10-31	20	1
535	58	2013-05-23	2013-06-12	20	3
536	62	2007-02-13	2007-03-05	20	1
537	64	2011-09-14	2011-10-04	20	1
538	65	2007-10-11	2007-10-31	20	3
539	68	2007-05-31	2007-06-20	20	3
540	68	2007-08-30	2007-09-19	20	1
541	70	2011-08-19	2011-09-08	20	3
542	71	2010-06-08	2010-06-28	20	1
543	76	2010-02-24	2010-03-16	20	1
544	77	2008-11-13	2008-12-03	20	3
545	42	2007-10-10	2007-10-31	21	1
546	44	2007-07-11	2007-08-01	21	1
547	46	2007-07-11	2007-08-01	21	1
548	48	2007-08-31	2007-09-21	21	1
549	51	2008-05-23	2008-06-13	21	1
550	58	2008-02-15	2008-03-07	21	1
551	58	2011-11-30	2011-12-21	21	1
552	62	2012-02-17	2012-03-09	21	1
553	64	2008-09-04	2008-09-25	21	1
554	67	2012-10-31	2012-11-21	21	3
555	71	2008-07-18	2008-08-08	21	1
556	75	2007-08-15	2007-09-05	21	1
557	76	2007-09-12	2007-10-03	21	1
558	76	2011-10-20	2011-11-10	21	1
559	79	2012-02-24	2012-03-16	21	1
560	67	2008-09-09	2008-09-30 14:02:00	21.5847	1
561	40	2008-01-07	2008-01-29	22	1
562	44	2008-11-03	2008-11-25	22	1
563	48	2008-11-17	2008-12-09	22	1
564	49	2010-03-01	2010-03-23	22	1
565	51	2007-11-22	2007-12-14	22	1
566	54	2007-07-30	2007-08-21	22	1
567	55	2013-02-14	2013-03-08	22	3
568	58	2012-10-30	2012-11-21	22	1
569	58	2012-09-17	2012-10-09	22	2
570	61	2010-03-29	2010-04-20	22	1
571	63	2007-10-22	2007-11-13	22	1
572	63	2007-07-30	2007-08-21	22	1
573	66	2010-09-27	2010-10-19	22	1
574	67	2010-11-17	2010-12-09	22	1
575	70	2007-08-13	2007-09-04	22	1
576	73	2008-11-17	2008-12-09	22	1
577	73	2006-02-28	2006-03-22	22	1
578	75	2007-01-11	2007-02-02	22	2
579	75	2013-01-28	2013-02-19	22	1
580	53	2009-02-05	2009-02-27 09:44:00	22.4056	1
581	42	2008-10-29	2008-11-21	23	1
582	48	2011-07-11	2011-08-03	23	1
583	55	2010-11-24	2010-12-17	23	1
584	63	2010-04-21	2010-05-14	23	2
585	66	2008-12-01	2008-12-24	23	1
586	69	2012-07-23	2012-08-15	23	1
587	80	2007-09-12	2007-10-05	23	1
588	45	2007-03-26	2007-04-19	24	1
589	53	2007-09-17	2007-10-11	24	1
590	54	2012-04-20	2012-05-14	24	1
591	55	2008-02-18	2008-03-13	24	1
592	61	2013-08-12	2013-09-05	24	2
593	67	2009-11-02	2009-11-26	24	1
594	76	2011-01-18	2011-02-11	24	1
595	79	2007-10-29	2007-11-22	24	1
596	81	2010-04-26	2010-05-20	24	1
597	45	2008-09-05	2008-09-30	25	1
598	47	2010-01-18	2010-02-12	25	1
599	48	2008-04-11	2008-05-06	25	1
600	49	2013-09-20	2013-10-15	25	1
601	52	2007-03-23	2007-04-17	25	1
602	58	2010-01-29	2010-02-23	25	1
603	58	2007-02-02	2007-02-27	25	1
604	59	2010-07-29	2010-08-23	25	1
605	60	2008-06-30	2008-07-25	25	1
606	61	2010-08-20	2010-09-14	25	1
607	61	2012-11-12	2012-12-07	25	1
608	64	2011-08-22	2011-09-16	25	1
609	64	2011-09-12	2011-10-07	25	1
610	65	2013-01-07	2013-02-01	25	3
611	66	2009-06-05	2009-06-30	25	1
612	66	2012-05-07	2012-06-01	25	1
613	68	2007-09-10	2007-10-05	25	1
614	70	2007-11-23	2007-12-18	25	2
615	72	2012-11-16	2012-12-11	25	1
616	72	2010-12-20	2011-01-14	25	1
617	74	2012-01-09	2012-02-03	25	1
618	74	2009-06-19	2009-07-14	25	1
619	75	2009-12-14	2010-01-08	25	1
620	86	2012-05-07	2012-06-01	25	1
621	70	2008-04-03	2008-04-28 12:41:00	25.5285	1
622	41	2007-06-14	2007-07-10	26	1
623	53	2007-03-02	2007-03-28	26	1
624	58	2008-07-24	2008-08-19	26	1
625	63	2011-03-18	2011-04-13	26	1
626	63	2008-01-31	2008-02-26	26	1
627	68	2008-10-30	2008-11-25	26	1
628	70	2007-08-15	2007-09-10	26	1
629	75	2010-08-26	2010-09-21	26	1
630	78	2007-08-03	2007-08-29	26	2
631	81	2007-07-19	2007-08-14	26	1
632	85	2012-10-18	2012-11-13	26	2
633	88	2008-11-04 14:45:00	2008-12-01	26.3854	1
634	68	2008-10-15 14:30:00	2008-11-11	26.3958	3
635	54	2008-07-16 14:27:00	2008-08-12	26.3979	1
636	37	2008-02-19	2008-03-17	27	1
637	37	2008-03-04	2008-03-31	27	1
638	56	2008-08-12	2008-09-08	27	1
639	59	2007-06-12	2007-07-09	27	1
640	60	2011-05-03	2011-05-30	27	1
641	60	2007-05-15	2007-06-11	27	3
642	60	2007-03-01	2007-03-28	27	1
643	62	2007-10-30	2007-11-26	27	1
644	63	2011-01-11	2011-02-07	27	1
645	72	2011-10-20	2011-11-16	27	1
646	72	2012-05-10	2012-06-06	27	2
647	74	2010-10-06	2010-11-02	27	3
648	76	2008-03-18	2008-04-14	27	1
649	76	2011-03-04	2011-03-31	27	1
650	76	2012-10-03	2012-10-30	27	1
651	82	2012-08-17	2012-09-13	27	3
652	83	2008-02-07	2008-03-05	27	1
653	68	2008-06-17	2008-07-14 12:27:00	27.5188	3
654	45	2011-05-25	2011-06-22	28	3
655	47	2008-06-17	2008-07-15	28	3
656	52	2013-04-02	2013-04-30	28	3
657	63	2010-11-01	2010-11-29	28	3
658	65	2007-02-16	2007-03-16	28	1
659	65	2008-02-08	2008-03-07	28	1
660	65	2012-11-05	2012-12-03	28	3
661	66	2010-01-12	2010-02-09	28	3
662	74	2011-03-08	2011-04-05	28	2
663	75	2011-07-19	2011-08-16	28	1
664	80	2006-03-10	2006-04-07	28	1
665	86	2010-10-08	2010-11-05	28	1
666	56	2008-08-08	2008-09-05 09:34:00	28.3986	1
667	73	2011-05-02 13:30:00	2011-05-31	28.4375	3
668	55	2009-10-14 10:30:00	2009-11-12	28.5625	3
669	70	2009-01-15 08:40:00	2009-02-13	28.6389	1
670	38	2006-06-21	2006-07-20	29	1
671	47	2007-07-16	2007-08-14	29	1
672	50	2007-11-01	2007-11-30	29	1
673	57	2007-04-10	2007-05-09	29	1
674	59	2009-08-13	2009-09-11	29	1
675	61	2011-09-12	2011-10-11	29	1
676	62	2007-10-30	2007-11-28	29	1
677	62	2013-05-30	2013-06-28	29	3
678	63	2006-04-06	2006-05-05	29	1
679	64	2007-06-19	2007-07-18	29	1
680	65	2007-08-07	2007-09-05	29	1
681	68	2012-05-17	2012-06-15	29	1
682	68	2011-03-03	2011-04-01	29	2
683	69	2010-08-10	2010-09-08	29	1
684	70	2011-06-06	2011-07-05	29	1
685	71	2008-07-14	2008-08-12	29	3
686	72	2010-03-22	2010-04-20	29	1
687	75	2010-06-10	2010-07-09	29	1
688	81	2009-11-05	2009-12-04	29	1
689	85	2011-06-27	2011-07-26	29	3
690	85	2008-03-03	2008-04-01	29	1
691	85	2007-05-03	2007-06-01	29	1
692	71	2008-05-14	2008-06-12 08:23:00	29.3493	3
693	67	2008-08-07	2008-09-05 08:48:00	29.3667	1
694	54	2008-04-10	2008-05-09 14:04:00	29.5861	1
695	46	2007-06-19	2007-07-19	30	1
696	51	2007-03-27	2007-04-26	30	3
697	57	2007-01-23	2007-02-22	30	2
698	64	2007-08-14	2007-09-13	30	2
699	65	2010-07-14	2010-08-13	30	3
700	67	2010-08-09	2010-09-08	30	1
701	68	2011-06-06	2011-07-06	30	2
702	68	2011-11-09	2011-12-09	30	1
703	73	2012-10-03	2012-11-02	30	2
704	50	2009-11-10	2009-12-11	31	1
705	54	2007-10-22	2007-11-22	31	1
706	60	2011-03-21	2011-04-21	31	1
707	61	2008-06-16	2008-07-17	31	1
708	63	2010-01-26	2010-02-26	31	3
709	63	2010-04-20	2010-05-21	31	1
710	64	2012-02-07	2012-03-09	31	1
711	67	2009-10-06	2009-11-06	31	1
712	68	2010-08-16	2010-09-16	31	1
713	69	2008-03-10	2008-04-10	31	1
714	72	2008-10-06	2008-11-06	31	1
715	72	2009-01-20	2009-02-20	31	1
716	75	2007-01-09	2007-02-09	31	1
717	78	2007-04-17	2007-05-18	31	2
718	81	2011-05-13	2011-06-13	31	3
719	88	2008-05-12	2008-06-12	31	1
720	43	2007-08-31	2007-10-02	32	1
721	47	2009-12-18	2010-01-19	32	1
722	50	2009-01-12	2009-02-13	32	1
723	52	2008-03-27	2008-04-28	32	1
724	52	2012-04-20	2012-05-22	32	1
725	54	2010-07-09	2010-08-10	32	1
726	55	2007-08-03	2007-09-04	32	1
727	59	2007-04-30	2007-06-01	32	1
728	60	2007-06-18	2007-07-20	32	1
729	60	2009-05-15	2009-06-16	32	1
730	62	2007-08-03	2007-09-04	32	1
731	76	2007-06-18	2007-07-20	32	1
732	76	2011-09-19	2011-10-21	32	1
733	77	2012-04-20	2012-05-22	32	1
734	78	2011-03-07	2011-04-08	32	2
735	81	2007-10-29	2007-11-30	32	1
736	83	2008-02-29	2008-04-01	32	1
737	84	2011-03-18	2011-04-19	32	3
738	85	2007-08-17	2007-09-18	32	3
739	63	2009-01-05	2009-02-06 07:16:00	32.3028	1
740	42	2010-02-04	2010-03-09	33	1
741	45	2008-07-17	2008-08-19	33	1
742	52	2008-08-07	2008-09-09	33	1
743	57	2007-04-20	2007-05-23	33	1
744	58	2007-08-08	2007-09-10	33	1
745	59	2009-07-24	2009-08-26	33	1
746	61	2009-07-29	2009-08-31	33	1
747	65	2011-06-30	2011-08-02	33	1
748	68	2007-12-06	2008-01-08	33	1
749	71	2011-01-12	2011-02-14	33	1
750	76	2012-01-19	2012-02-21	33	3
751	79	2011-06-23	2011-07-26	33	1
752	85	2011-07-07	2011-08-09	33	2
753	86	2011-03-31	2011-05-03	33	1
754	49	2008-03-07	2008-04-10	34	1
755	59	2011-02-08	2011-03-14	34	1
756	61	2008-03-14	2008-04-17	34	1
757	62	2008-01-15	2008-02-18	34	1
758	68	2010-10-26	2010-11-29	34	1
759	68	2008-01-29	2008-03-03	34	3
760	68	2008-03-14	2008-04-17	34	1
761	68	2007-08-16	2007-09-19	34	3
762	68	2009-01-27	2009-03-02	34	1
763	72	2010-07-07	2010-08-10	34	1
764	74	2007-03-13	2007-04-16	34	1
765	78	2009-03-17	2009-04-20	34	2
766	79	2007-05-17	2007-06-20	34	1
767	80	2008-02-14	2008-03-19	34	1
768	47	2008-02-26	2008-03-31 11:54:00	34.4958	1
769	41	2011-10-07	2011-11-11	35	1
770	45	2013-01-04	2013-02-08	35	3
771	52	2013-09-27	2013-11-01	35	3
772	55	2013-01-18	2013-02-22	35	1
773	60	2007-07-20	2007-08-24	35	1
774	64	2011-04-08	2011-05-13	35	2
775	65	2011-02-15	2011-03-22	35	1
776	67	2012-08-30	2012-10-04	35	1
777	67	2008-04-09	2008-05-14	35	1
778	74	2012-10-09	2012-11-13	35	1
779	74	2012-08-28	2012-10-02	35	1
780	77	2011-11-11	2011-12-16	35	1
781	80	2008-05-09	2008-06-13	35	1
782	80	2008-09-17	2008-10-22 10:11:00	35.4243	1
783	52	2008-12-01 13:00:00	2009-01-06	35.4583	1
784	39	2010-07-22	2010-08-27	36	1
785	44	2007-03-26	2007-05-01	36	1
786	52	2008-10-06	2008-11-11	36	1
787	59	2009-03-17	2009-04-22	36	1
788	61	2007-06-18	2007-07-24	36	1
789	61	2009-05-28	2009-07-03	36	1
790	62	2007-09-13	2007-10-19	36	1
791	66	2012-04-17	2012-05-23	36	3
792	67	2012-09-17	2012-10-23	36	3
793	68	2011-01-27	2011-03-04	36	1
794	69	2008-04-14	2008-05-20	36	3
795	71	2011-06-20	2011-07-26	36	1
796	74	2012-12-13	2013-01-18	36	1
797	76	2011-12-19	2012-01-24	36	1
798	81	2011-09-19	2011-10-25	36	1
799	84	2008-06-11	2008-07-17	36	1
800	86	2010-09-01	2010-10-07	36	3
801	72	2008-04-03	2008-05-09 09:07:00	36.3799	1
802	51	2009-01-06	2009-02-11 12:33:00	36.5229	1
803	68	2010-02-02 10:00:00	2010-03-11	36.5833	3
804	44	2011-03-09	2011-04-15	37	1
805	51	2007-02-21	2007-03-30	37	1
806	52	2012-03-07	2012-04-13	37	1
807	57	2007-05-02	2007-06-08	37	1
808	58	2011-01-24	2011-03-02	37	1
809	62	2010-06-16	2010-07-23	37	1
810	67	2009-01-14	2009-02-20	37	3
811	68	2013-04-17	2013-05-24	37	3
812	74	2008-10-01	2008-11-07	37	1
813	76	2012-01-16	2012-02-22	37	1
814	54	2008-06-25	2008-08-01 09:03:00	37.3771	1
815	59	2009-10-14	2009-11-20 09:03:00	37.3771	3
816	42	2011-03-14	2011-04-21	38	1
817	43	2013-01-08	2013-02-15	38	1
818	58	2009-06-08	2009-07-16	38	1
819	60	2007-04-03	2007-05-11	38	1
820	61	2007-08-13	2007-09-20	38	1
821	63	2011-05-10	2011-06-17	38	1
822	69	2007-02-20	2007-03-30	38	2
823	69	2008-08-05	2008-09-12	38	1
824	70	2007-04-17	2007-05-25	38	1
825	78	2008-10-21	2008-11-28	38	1
826	81	2012-04-10	2012-05-18	38	2
827	82	2008-12-06	2009-01-13	38	2
828	42	2008-02-08	2008-03-18	39	1
829	52	2007-07-16	2007-08-24	39	1
830	59	2008-01-24	2008-03-03	39	2
831	61	2008-12-15	2009-01-23	39	1
832	62	2009-03-13	2009-04-21	39	1
833	62	2009-01-26	2009-03-06	39	1
834	64	2012-01-13	2012-02-21	39	2
835	67	2011-03-07	2011-04-15	39	1
836	67	2007-12-21	2008-01-29	39	1
837	67	2013-05-31	2013-07-09	39	2
838	72	2007-05-14	2007-06-22	39	1
839	73	2011-07-29	2011-09-06	39	1
840	75	2008-03-14	2008-04-22	39	2
841	78	2011-12-16	2012-01-24	39	1
842	79	2007-06-11	2007-07-20	39	1
843	80	2007-06-22	2007-07-31	39	1
844	80	2010-12-13	2011-01-21	39	3
845	82	2009-02-09	2009-03-20	39	1
846	86	2007-03-23	2007-05-01	39	1
847	86	2010-12-20	2011-01-28	39	1
848	87	2012-10-19	2012-11-27	39	1
849	89	2007-05-31	2007-07-09	39	1
850	64	2010-06-21	2010-07-30 10:02:00	39.4181	1
851	68	2008-10-22 13:30:00	2008-12-01	39.4375	3
852	56	2007-04-05	2007-05-15	40	1
853	57	2010-09-03	2010-10-13	40	1
854	59	2007-08-01	2007-09-10	40	3
855	64	2012-12-13	2013-01-22	40	1
856	64	2008-04-03	2008-05-13	40	3
857	71	2008-10-22	2008-12-01	40	1
858	76	2008-10-03	2008-11-12	40	1
859	79	2011-03-10	2011-04-19	40	1
860	47	2009-11-24	2010-01-04	41	1
861	50	2009-06-30	2009-08-10	41	1
862	53	2013-09-25	2013-11-05	41	3
863	53	2013-01-22	2013-03-04	41	1
864	62	2007-06-19	2007-07-30	41	1
865	63	2009-01-21	2009-03-03	41	1
866	64	2012-10-12	2012-11-22	41	3
867	65	2010-11-30	2011-01-10	41	2
868	69	2010-01-05	2010-02-15	41	1
869	70	2012-08-24	2012-10-04	41	1
870	72	2008-10-01	2008-11-11	41	1
871	73	2007-05-02	2007-06-12	41	2
872	74	2007-08-09	2007-09-19	41	1
873	74	2007-01-18	2007-02-28	41	2
874	75	2009-03-31	2009-05-11	41	1
875	77	2007-05-04	2007-06-14	41	1
876	78	2011-04-28	2011-06-08	41	1
877	80	2011-12-01	2012-01-11	41	1
878	65	2008-05-08	2008-06-18 09:10:00	41.3819	1
879	47	2011-02-14	2011-03-28	42	3
880	48	2007-03-09	2007-04-20	42	3
881	51	2011-11-01	2011-12-13	42	1
882	61	2009-12-04	2010-01-15	42	1
883	63	2007-04-20	2007-06-01	42	1
884	64	2007-05-25	2007-07-06	42	1
885	68	2007-12-12	2008-01-23	42	1
886	69	2012-04-17	2012-05-29	42	1
887	70	2011-10-28	2011-12-09	42	1
888	73	2011-10-07	2011-11-18	42	1
889	74	2013-03-15	2013-04-26	42	1
890	77	2010-03-05	2010-04-16	42	1
891	84	2010-09-14	2010-10-26	42	3
892	84	2012-05-04	2012-06-15	42	2
893	84	2011-01-14	2011-02-25	42	1
894	86	2012-03-09	2012-04-20	42	1
895	86	2009-07-15	2009-08-26	42	1
896	44	2012-09-13	2012-10-26	43	1
897	56	2008-09-11	2008-10-24	43	1
898	57	2008-11-26	2009-01-08	43	1
899	57	2009-12-07	2010-01-19	43	3
900	58	2009-12-03	2010-01-15	43	1
901	62	2011-02-17	2011-04-01	43	1
902	63	2013-06-20	2013-08-02	43	1
903	66	2012-05-10	2012-06-22	43	1
904	68	2011-09-29	2011-11-11	43	1
905	71	2008-11-24	2009-01-06	43	1
906	72	2012-06-05	2012-07-18	43	1
907	73	2007-06-11	2007-07-24	43	1
908	76	2012-12-17	2013-01-29	43	1
909	76	2011-05-05	2011-06-17	43	1
910	78	2012-04-02	2012-05-15	43	1
911	82	2009-06-22	2009-08-04	43	1
912	86	2007-12-12	2008-01-24 13:53:00	43.5785	3
913	59	2008-03-26	2008-05-09	44	3
914	64	2011-01-26	2011-03-11	44	1
915	64	2010-07-07	2010-08-20	44	1
916	66	2009-03-23	2009-05-06	44	1
917	68	2010-07-28	2010-09-10	44	1
918	68	2008-10-29	2008-12-12	44	1
919	72	2011-01-19	2011-03-04	44	1
920	78	2012-02-29	2012-04-13	44	2
921	82	2007-11-28	2008-01-11 13:07:00	44.5465	3
922	50	2010-11-02	2010-12-17	45	1
923	64	2011-12-20	2012-02-03	45	1
924	85	2011-04-18	2011-06-02	45	2
925	47	2009-12-07	2010-01-22	46	3
926	55	2007-03-30	2007-05-15	46	3
927	62	2009-11-13	2009-12-29	46	1
928	64	2007-11-15	2007-12-31	46	1
929	66	2007-01-22	2007-03-09	46	2
930	67	2011-02-28	2011-04-15	46	3
931	69	2008-11-24	2009-01-09	46	1
932	70	2009-02-20	2009-04-07	46	1
933	74	2011-04-28	2011-06-13	46	1
934	83	2010-03-04 12:40:00	2010-04-20	46.4722	3
935	71	2009-06-15	2009-07-31 12:02:00	46.5014	1
936	73	2009-03-27	2009-05-12 14:48:00	46.6167	1
937	53	2012-08-29	2012-10-15	47	1
938	56	2010-05-19	2010-07-05	47	1
939	60	2011-03-31	2011-05-17	47	1
940	60	2008-07-17	2008-09-02	47	1
941	62	2009-07-10	2009-08-26	47	1
942	63	2012-10-24	2012-12-10	47	1
943	64	2009-03-25	2009-05-11	47	3
944	66	2009-02-04	2009-03-23	47	3
945	73	2012-03-29	2012-05-15	47	3
946	74	2011-12-08	2012-01-24	47	1
947	78	2007-01-26	2007-03-14	47	2
948	80	2009-10-21	2009-12-07	47	1
949	81	2013-10-10	2013-11-26	47	1
950	84	2012-06-28	2012-08-14	47	1
951	86	2011-06-03	2011-07-20	47	3
952	62	2008-06-12	2008-07-29 19:55:00	47.8299	1
953	38	2009-04-02	2009-05-20	48	3
954	55	2008-01-09	2008-02-26	48	1
955	55	2011-06-15	2011-08-02	48	1
956	59	2007-02-16	2007-04-05	48	1
957	62	2013-10-02	2013-11-19	48	3
958	63	2011-05-19	2011-07-06	48	1
959	67	2010-08-12	2010-09-29	48	3
960	70	2010-11-03	2010-12-21	48	3
961	78	2007-08-03	2007-09-20	48	1
962	78	2009-10-15	2009-12-02	48	1
963	79	2007-06-12	2007-07-30	48	2
964	48	2010-11-18 10:30:00	2011-01-06	48.5625	3
965	43	2007-07-11	2007-08-29	49	1
966	46	2007-04-20	2007-06-08	49	1
967	48	2011-10-12	2011-11-30	49	1
968	48	2009-09-16	2009-11-04	49	1
969	51	2008-02-13	2008-04-02	49	1
970	53	2009-04-24	2009-06-12	49	1
971	58	2007-12-21	2008-02-08	49	1
972	59	2013-01-18	2013-03-08	49	1
973	60	2012-02-24	2012-04-13	49	1
974	64	2007-12-05	2008-01-23	49	1
975	65	2011-09-06	2011-10-25	49	1
976	65	2008-11-26	2009-01-14	49	1
977	66	2012-04-27	2012-06-15	49	1
978	66	2012-04-03	2012-05-22	49	1
979	67	2007-07-11	2007-08-29	49	1
980	68	2013-01-25	2013-03-15	49	3
981	68	2012-01-13	2012-03-02	49	1
982	70	2008-06-23	2008-08-11	49	1
983	71	2007-02-09	2007-03-30	49	1
984	76	2007-10-12	2007-11-30	49	1
985	78	2009-08-21	2009-10-09	49	1
986	79	2009-01-07	2009-02-25	49	1
987	61	2008-12-10	2009-01-28 06:56:00	49.2889	1
988	70	2010-10-21 10:30:00	2010-12-10	49.5625	1
989	47	2011-06-20	2011-08-09	50	1
990	48	2010-08-09	2010-09-28	50	1
991	52	2011-02-03	2011-03-25	50	1
992	59	2011-04-18	2011-06-07	50	1
993	62	2008-09-11	2008-10-31	50	2
994	64	2008-09-11	2008-10-31	50	1
995	65	2012-10-04	2012-11-23	50	1
996	65	2009-08-20	2009-10-09	50	1
997	68	2011-05-19	2011-07-08	50	1
998	69	2011-11-01	2011-12-21	50	1
999	69	2011-02-22	2011-04-13	50	1
1000	73	2011-08-29	2011-10-18	50	1
1001	74	2012-01-30	2012-03-20	50	1
1002	81	2009-06-15	2009-08-04	50	1
1003	84	2011-05-30	2011-07-19	50	1
1004	84	2012-01-17	2012-03-07	50	1
1005	70	2009-01-28 14:41:00	2009-03-20	50.3882	3
1006	71	2009-09-21 09:00:00	2009-11-11	50.625	1
1007	58	2007-08-15	2007-10-05	51	3
1008	60	2010-09-22	2010-11-12	51	1
1009	64	2008-08-12	2008-10-02	51	2
1010	67	2011-05-16	2011-07-06	51	1
1011	67	2012-03-19	2012-05-09	51	1
1012	73	2010-11-24	2011-01-14	51	1
1013	76	2011-08-24	2011-10-14	51	1
1014	84	2012-01-16	2012-03-07	51	1
1015	56	2008-11-18	2009-01-09	52	1
1016	80	2008-02-18	2008-04-10	52	1
1017	83	2011-09-12	2011-11-03	52	3
1018	70	2011-03-11	2011-05-03	53	1
1019	76	2011-09-19	2011-11-11	53	1
1020	76	2012-09-07	2012-10-30	53	1
1021	80	2011-10-14	2011-12-06	53	1
1022	52	2010-05-07	2010-06-30	54	3
1023	57	2010-07-24	2010-09-16	54	1
1024	61	2008-06-18	2008-08-11	54	1
1025	64	2007-07-25	2007-09-17	54	1
1026	71	2007-05-03	2007-06-26	54	1
1027	85	2010-11-12	2011-01-05	54	1
1028	92	2010-10-22	2010-12-15	54	1
1029	52	2010-03-25	2010-05-19	55	1
1030	56	2012-11-21	2013-01-15	55	1
1031	57	2010-11-17	2011-01-11	55	3
1032	58	2012-12-13	2013-02-06	55	3
1033	58	2009-02-20	2009-04-16	55	1
1034	58	2010-05-12	2010-07-06	55	1
1035	61	2010-02-19	2010-04-15	55	1
1036	62	2010-09-22	2010-11-16	55	1
1037	62	2013-12-05	2014-01-29	55	1
1038	65	2010-04-21	2010-06-15	55	1
1039	70	2013-04-16	2013-06-10	55	1
1040	72	2007-06-14	2007-08-08	55	3
1041	75	2010-10-18	2010-12-12	55	3
1042	78	2013-10-23	2013-12-17	55	1
1043	83	2008-06-03	2008-07-28	55	1
1044	48	2008-07-17	2008-09-10 07:57:00	55.3313	1
1045	46	2010-06-04	2010-07-30	56	3
1046	51	2007-10-03	2007-11-28	56	1
1047	56	2009-07-17	2009-09-11	56	2
1048	58	2008-11-28	2009-01-23	56	1
1049	66	2011-05-20	2011-07-15	56	1
1050	78	2011-02-01	2011-03-29	56	1
1051	84	2011-07-22	2011-09-16	56	1
1052	62	2009-04-20 13:10:00	2009-06-16	56.4514	3
1053	49	2008-10-23	2008-12-19	57	1
1054	53	2011-04-14	2011-06-10	57	3
1055	64	2009-04-09	2009-06-05	57	1
1056	66	2008-04-07	2008-06-03	57	1
1057	76	2010-12-16	2011-02-11	57	2
1058	77	2009-07-21	2009-09-16	57	1
1059	78	2010-02-03	2010-04-01	57	1
1060	79	2007-09-24	2007-11-20	57	1
1061	79	2011-12-05	2012-01-31	57	3
1062	84	2011-02-01	2011-03-30	57	2
1063	85	2009-07-28	2009-09-23	57	2
1064	88	2013-03-19	2013-05-15	57	3
1065	90	2011-10-24	2011-12-20	57	1
1066	34	2007-09-26	2007-11-23	58	1
1067	44	2007-01-17	2007-03-16	58	1
1068	51	2012-03-28	2012-05-25	58	1
1069	64	2007-01-10	2007-03-09	58	1
1070	65	2009-03-25	2009-05-22	58	2
1071	67	2007-10-03	2007-11-30	58	3
1072	70	2009-08-19	2009-10-16	58	1
1073	71	2007-01-24	2007-03-23	58	1
1074	76	2008-05-05	2008-07-02	58	1
1075	84	2011-11-09	2012-01-06	58	3
1076	62	2009-07-29	2009-09-25 17:18:00	58.7208	1
1077	43	2012-11-13	2013-01-11	59	1
1078	78	2012-08-21	2012-10-19	59	1
1079	82	2012-08-17	2012-10-15	59	1
1080	83	2012-08-13	2012-10-11	59	1
1081	56	2007-03-23	2007-05-22	60	2
1082	59	2010-01-28	2010-03-29	60	3
1083	60	2011-10-14	2011-12-13	60	3
1084	62	2010-01-29	2010-03-30	60	1
1085	64	2008-02-22	2008-04-22	60	3
1086	67	2013-11-28	2014-01-27	60	1
1087	76	2007-02-02	2007-04-03	60	2
1088	77	2010-01-29	2010-03-30	60	1
1089	78	2012-12-07	2013-02-05	60	1
1090	49	2010-11-25	2011-01-25	61	1
1091	59	2008-05-16	2008-07-16	61	1
1092	65	2011-12-16	2012-02-15	61	1
1093	80	2012-02-09	2012-04-10	61	1
1094	81	2010-08-13	2010-10-13	61	1
1095	66	2009-02-18 15:00:00	2009-04-21	61.375	3
1096	52	2012-01-24	2012-03-26	62	3
1097	56	2011-12-03	2012-02-03	62	1
1098	64	2008-08-15	2008-10-16	62	1
1099	66	2009-01-21	2009-03-24	62	1
1100	66	2011-03-18	2011-05-19	62	1
1101	81	2009-04-17	2009-06-18	62	1
1102	82	2007-12-06	2008-02-06	62	1
1103	61	2008-02-07	2008-04-09 13:00:00	62.5417	1
1104	52	2008-12-11	2009-02-11 14:30:00	62.6042	1
1105	44	2009-09-21	2009-11-23	63	1
1106	51	2012-09-06	2012-11-08	63	1
1107	58	2012-12-14	2013-02-15	63	2
1108	62	2008-11-28	2009-01-30	63	1
1109	63	2010-01-08	2010-03-12	63	1
1110	65	2009-12-09	2010-02-10	63	1
1111	65	2007-10-12	2007-12-14	63	3
1112	68	2012-03-16	2012-05-18	63	1
1113	69	2011-12-09	2012-02-10	63	1
1114	71	2013-03-08	2013-05-10	63	1
1115	76	2010-11-05	2011-01-07	63	1
1116	80	2012-10-24	2012-12-26	63	1
1117	55	2008-10-02	2008-12-05	64	3
1118	64	2009-05-26	2009-07-29	64	1
1119	66	2009-07-07	2009-09-09	64	1
1120	67	2011-01-13	2011-03-18	64	1
1121	68	2009-05-13	2009-07-16	64	3
1122	70	2010-09-14	2010-11-17	64	1
1123	77	2012-07-16	2012-09-18	64	3
1124	82	2011-06-16	2011-08-19	64	3
1125	69	2008-07-02 10:15:00	2008-09-05	64.5729	3
1126	60	2009-11-04	2010-01-08	65	2
1127	75	2009-08-18	2009-10-22	65	1
1128	71	2010-05-25 10:30:00	2010-07-30	65.5625	3
1129	46	2012-03-09	2012-05-14	66	3
1130	46	2011-05-20	2011-07-25	66	1
1131	64	2007-05-29	2007-08-03	66	1
1132	69	2008-12-16	2009-02-20	66	1
1133	75	2007-07-03	2007-09-07	66	1
1134	75	2009-05-19	2009-07-24	66	1
1135	77	2011-07-05	2011-09-09	66	1
1136	77	2012-10-30	2013-01-04	66	1
1137	79	2010-03-23	2010-05-28	66	1
1138	79	2007-03-23	2007-05-28	66	1
1139	70	2009-03-27 13:30:00	2009-06-02	66.4375	1
1140	59	2011-09-02	2011-11-08	67	3
1141	66	2013-02-04	2013-04-12	67	3
1142	67	2013-01-18	2013-03-26	67	3
1143	70	2011-01-07	2011-03-15	67	1
1144	75	2012-10-01	2012-12-07	67	1
1145	79	2012-11-30	2013-02-05	67	1
1146	84	2009-01-05	2009-03-13	67	1
1147	52	2007-06-08	2007-08-15	68	1
1148	65	2009-02-13	2009-04-22	68	2
1149	82	2007-06-22	2007-08-29	68	1
1150	51	2009-11-27	2010-02-04	69	3
1151	59	2009-02-10	2009-04-20	69	3
1152	63	2007-05-22	2007-07-30	69	1
1153	74	2010-10-27	2011-01-04	69	1
1154	78	2009-02-20 12:15:00	2009-05-01	69.4896	3
1155	78	2009-02-09 09:30:00	2009-04-20	69.6042	3
1156	86	2009-09-15 08:15:00	2009-11-24	69.6562	1
1157	54	2013-09-11	2013-11-20	70	1
1158	59	2007-06-22	2007-08-31	70	1
1159	70	2009-12-02	2010-02-10	70	2
1160	52	2012-06-28	2012-09-07	71	1
1161	67	2007-03-29	2007-06-08	71	1
1162	73	2012-02-16	2012-04-27	71	1
1163	77	2012-07-05	2012-09-14	71	1
1164	49	2011-02-08	2011-04-21	72	3
1165	69	2012-06-20	2012-08-31	72	1
1166	64	2010-09-27	2010-12-09	73	1
1167	81	2011-08-08	2011-10-20	73	1
1168	86	2007-06-21	2007-09-04	75	1
1169	43	2009-09-15 14:30:00	2009-11-30	75.3958	1
1170	64	2009-04-30	2009-07-15	76	1
1171	67	2010-04-21	2010-07-06	76	1
1172	69	2009-05-27	2009-08-11	76	3
1173	69	2012-03-29	2012-06-13	76	1
1174	72	2010-09-02	2010-11-17	76	1
1175	80	2010-05-27	2010-08-11	76	1
1176	51	2009-05-27	2009-08-12	77	1
1177	62	2007-11-21	2008-02-06	77	1
1178	66	2010-07-30	2010-10-15	77	1
1179	81	2008-11-07	2009-01-23	77	3
1180	52	2012-09-25	2012-12-12	78	1
1181	53	2011-05-12	2011-07-29	78	1
1182	53	2009-08-18	2009-11-04	78	1
1183	62	2013-04-18	2013-07-05	78	3
1184	69	2008-07-17	2008-10-03	78	1
1185	75	2007-08-29	2007-11-15	78	3
1186	59	2009-08-04	2009-10-21 12:53:00	78.5368	1
1187	46	2009-05-27	2009-08-14	79	1
1188	60	2008-01-23	2008-04-11	79	3
1189	60	2012-05-02	2012-07-20	79	3
1190	72	2012-02-15	2012-05-04	79	3
1191	91	2012-03-05	2012-05-23	79	1
1192	71	2009-09-28 11:30:00	2009-12-17	79.5208	3
1193	79	2012-10-26	2013-01-14	80	3
1194	73	2009-06-15 14:30:00	2009-09-04	80.3958	3
1195	67	2009-06-08	2009-08-27 12:29:00	80.5201	1
1196	37	2008-10-20	2009-01-09	81	3
1197	58	2013-02-11	2013-05-03	81	1
1198	61	2008-06-02	2008-08-22	81	1
1199	71	2012-01-06	2012-03-27	81	3
1200	79	2010-11-22	2011-02-11	81	3
1201	82	2013-08-12	2013-11-01	81	2
1202	85	2011-07-29	2011-10-18	81	1
1203	86	2008-07-04	2008-09-23	81	1
1204	80	2008-06-19 09:30:00	2008-09-09	81.6042	3
1205	64	2012-01-20	2012-04-11	82	1
1206	37	2010-04-06	2010-06-28	83	1
1207	76	2009-07-10	2009-10-01	83	2
1208	86	2011-07-13	2011-10-04	83	1
1209	73	2009-06-04	2009-08-28	85	1
1210	47	2009-09-09 10:00:00	2009-12-04	85.5833	3
1211	77	2008-12-02	2009-02-27	87	1
1212	73	2009-06-08	2009-09-04	88	1
1213	77	2010-04-16	2010-07-13 08:36:00	88.3583	3
1214	80	2007-01-26	2007-04-25	89	1
1215	77	2009-06-18	2009-09-15 11:55:00	89.4965	3
1216	55	2011-11-24	2012-02-22	90	1
1217	66	2010-07-22	2010-10-20	90	1
1218	73	2011-08-30	2011-11-28	90	1
1219	62	2007-01-10	2007-04-11	91	1
1220	64	2010-03-19	2010-06-18	91	1
1221	70	2009-10-16	2010-01-15	91	3
1222	72	2007-11-06	2008-02-05 13:42:00	91.5708	3
1223	60	2010-03-17 13:15:00	2010-06-18	92.4479	3
1224	81	2008-10-29	2009-01-30	93	2
1225	75	2009-05-25	2009-08-27	94	3
1226	62	2009-09-25 14:35:00	2009-12-29	94.3924	3
1227	50	2007-07-06	2007-10-09	95	3
1228	63	2008-10-16	2009-01-20	96	1
1229	75	2011-06-10	2011-09-14	96	1
1230	66	2009-01-08 09:00:00	2009-04-17	98.625	3
1231	64	2013-08-01	2013-11-08	99	1
1232	89	2008-12-10	2009-03-19	99	1
1233	72	2012-06-27	2012-10-05	100	1
1234	58	2010-12-14	2011-03-25	101	3
1235	57	2008-06-06 13:30:00	2008-09-16	101.438	3
1236	54	2008-04-17	2008-07-29	103	3
1237	60	2010-04-16	2010-07-28	103	3
1238	54	2008-06-04 08:38:00	2008-09-16	103.64	3
1239	62	2012-08-09	2012-11-22	105	3
1240	63	2007-01-19	2007-05-04	105	1
1241	79	2008-11-12	2009-02-25	105	1
1242	46	2007-05-03	2007-08-17	106	1
1243	64	2012-01-31	2012-05-18	108	1
1244	67	2008-04-24 10:10:00	2008-08-11	108.576	1
1245	78	2012-08-23	2012-12-10	109	3
1246	92	2010-08-03	2010-11-22 08:50:00	111.368	3
1247	55	2011-12-09	2012-03-30	112	3
1248	60	2007-05-31	2007-09-21	113	1
1249	72	2012-06-20	2012-10-17	119	1
1250	48	2012-10-02	2013-01-30	120	1
1251	70	2008-12-04	2009-04-03	120	1
1252	82	2012-02-09	2012-06-08	120	2
1253	87	2012-02-28	2012-07-03	126	1
1254	83	2008-06-19	2008-11-06	140	2
1255	64	2009-04-02	2009-08-21	141	1
1256	79	2010-09-29	2011-03-10	162	1
1257	82	2009-04-27	2009-10-09	165	1
1258	77	2008-05-22	2008-11-05	167	2
1259	82	2009-05-22	2009-11-18	180	2
1260	52	2012-05-22	2012-11-19	181	2
1261	56	2008-02-14	2008-08-22	190	2
1262	74	2007-01-30	2007-08-08	190	1
1263	67	2010-06-28	2011-01-11	197	2
1264	83	2008-04-03	2008-10-24	204	1
1265	83	2009-04-02 12:15:00	2009-12-08	249.49	3
1266	53	2012-03-08	2012-03-28	20	1
1267	45	2011-08-08	2011-09-30	53	3
1268	45	2010-10-21	2010-11-08	18	3
1269	27	2008-04-25	2008-05-16	21	1
1270	75	2010-12-09	2011-01-05	27	1
1271	49	2010-09-01	2010-10-17	46	3
1272	60	2007-01-10	2007-02-28	49	1
1273	45	2009-03-18	2009-04-22	35	3
1274	47	2011-02-14	2011-03-28	42	3

## Sheet: Sheet1
	1434628	1434628		MULRAIN, JACQUELINE (64 years female)	1949-04-19	64							2013-10-28	2013-11-25	2	2014-01-10			74	previous ca													1		Milne, Catherine A.,
	1380512			BOURDAGES, JOHANNE (54 years female)	1958-12-16	54	-58	Milne, Catherine A.,					2012-03-21	2012-04-12	1	2012-06-08			79	previous ca													3		MILNE
	788667	788667		MANASTERSKY, ZINA	1936-07-26	73							2009-04-23 12:30:00	2009-07-08		2009-07-29			96.4792	previous ca													3		FLEISZER
2070	1425660	0967838MGH	1425660RVH	ABOUDARAM	1958-05-20	49			2008-01-30			0	2007-10-19	2007-10-03	1	2007-11-14	0	1	26	0	0	1	2010-04-14	previous ca							-16	42	85003 Infiltrating duct carcinoma, NOS	1	1		FLEISZER	FLEISZER	MIHALCIOIU	NON-APPLICABLE	x
